# Supplementary material for: Improved Delivery Performance of n-Butylidenephthalide-Polyethylene Glycol-Gold Nanoparticles Efficient for Enhanced Anti-Cancer Activity in Brain Tumor
Source: Cells. 2022 Jul 11;11(14):2172. doi: 10.3390/cells11142172 (PMC9325228; doi:10.3390/cells11142172)
Supplement: Supplementary file 1 [file cells-11-02172-s001.zip]

Archive with 1 entries (1 files):
- cells-1753919-supplementary.pdf
